# Supplementary material for: Preparation of Biochar Composite Microspheres and Their Ability for Removal with Oil Agents in Dyed Wastewater
Source: Materials (Basel). 2023 Sep 11;16(18):6155. doi: 10.3390/ma16186155 (PMC10532710; doi:10.3390/ma16186155)
Supplement: Supplementary file 1 [file materials-16-06155-s001.zip]

Archive with 1 entries (1 files):
- materials-2580152-supplementary.pdf
